# Supplementary material for: Camera Trapping Reveals Spatiotemporal Partitioning Patterns and Conservation Implications for Two Sympatric Pheasant Species in the Qilian Mountains, Northwestern China
Source: Animals (Basel). 2022 Jun 28;12(13):1657. doi: 10.3390/ani12131657 (PMC9264835; doi:10.3390/ani12131657)
Supplement: Supplementary file 1 [file animals-12-01657-s001.zip]

Archive with 1 entries (1 files):
- animals-1737621-supplementary.pdf
